# Supplementary material for: Consumption of Micronutrient Powder, Syrup or Fortified Food Significantly Improves Zinc and Iron Status in Young Mexican Children: A Cluster Randomized Trial
Source: Nutrients. 2022 May 27;14(11):2231. doi: 10.3390/nu14112231 (PMC9183015; doi:10.3390/nu14112231)
Supplement: Supplementary file 1 [file nutrients-14-02231-s001.zip]

Archive with 1 entries (1 files):
- nutrients-1639868-supplementary.pdf
